# Supplementary material for: Large river habitat complexity and productivity of Puget Sound Chinook salmon
Source: PLoS One. 2018 Nov 1;13(11):e0205127. doi: 10.1371/journal.pone.0205127 (PMC6211665; doi:10.1371/journal.pone.0205127)
Supplement: S1 Table — Quantity and complexity metrics were derived from aerial imagery analysis within the survey extents for each Puget Sound watershed as shown in Fig 1. These metrics are shown in the digitized coordinate reference system (WGS 84 Pseudo Mercator) and local coordinate reference system (WGS 84 UTM Zone 10N). (XLSX) [file pone.0205127.s001.xlsx]

## Sheet: Sheet1
Appendix S1
	WGS 84 Pseudo Mercator (EPSG:3857) coordinate reference system
	Habitat Quantity Metrics						Habitat Complexity Metrics
System	Braid length (km)	Side channel length (km)	Main channel length (km)	Braid nodes	Side channel nodes	Wood jam area (km2)	Side : main channel length ratio	Braid : main channel length ratio	Side channel node density (nodes/km main channel)	Braid node density (nodes/km main channel)	Wood jam density (m2/km main channel)
Cedar	6.3	7.7	80.2	132	70	0.02	0.1	0.08	0.87	1.65	0.25
Dungeness	11	14.5	69.2	220	124	0.034	0.21	0.16	1.79	3.18	0.49
Green	5.2	13.2	65	78	92	0.014	0.2	0.08	1.42	1.2	0.22
Nisqually	9.1	20.1	107	124	105	0.036	0.19	0.09	0.98	1.16	0.34
Skagit	159	296.5	604.1	1613	1088	0.917	0.49	0.26	1.8	2.67	1.52
Skykomish	43.4	79.2	298.4	422	296	0.094	0.27	0.15	0.99	1.41	0.32
Snoqualmie	12.7	10.5	137.4	144	78	0.017	0.08	0.09	0.57	1.05	0.12
Stillaguamish	45.7	51.4	390.2	529	176	0.115	0.13	0.12	0.45	1.36	0.29
Nooksack	143.9	77.8	291.7	1138	220	0.39	0.27	0.49	0.75	3.9	1.34
Puyallup	92.9	16.2	206.8	938	77	0.139772	0.08	0.45	0.37	4.54	0.68
	WGS 84 UTM Zone 10N (EPSG:32610) coordinate reference system
	Habitat Quantity Metrics						Habitat Complexity Metrics
System	Braid length (km)	Side channel length (km)	Main channel length (km)	Braid nodes	Side channel nodes	Wood jam area (km2)	Side : main channel length ratio	Braid : main channel length ratio	Side channel node density (nodes/km main channel)	Braid node density (nodes/km main channel)	Wood jam density (m2/km main channel)
Cedar	4.2	5.2	53.9	132	70	0.009	0.096475	0.0779221	1.2987	2.44898	0.17
Dungeness	7.33	9.66	47.97	220	124	0.015	0.201376	0.152804	2.58495	4.5862	0.31
Green	3.5	8.98	43.8	78	92	0.006	0.205023	0.0799087	2.10046	1.78082	0.14
Nisqually	6.22	13.7	72.7	124	105	0.017	0.188446	0.0855571	1.44429	1.70564	0.23
Skagit	105.5	197.4	400.1	1613	1088	0.405	0.493377	0.263684	2.71932	4.03149	1.01
Skykomish	29.1	49.2	186.2	422	296	0.042	0.264232	0.156284	1.58969	2.26638	0.23
Snoqualmie	8.4	7.1	92.3	144	78	0.008	0.0769231	0.0910076	0.84507	1.56013	0.09
Stillaguamish	30.6	34.2	260.6	529	176	0.051	0.131236	0.117421	0.675365	2.02993	0.2
Nooksack	94.73	51.2	193.7	1138	220	0.169	0.264326	0.489055	1.13578	5.87506	0.87
Puyallup	63.2	11.03	139.5	938	77	0.0649	0.0790681	0.453047	0.551971	6.72401	0.47
