# Supplementary material for: Large river habitat complexity and productivity of Puget Sound Chinook salmon
Source: PLoS One. 2018 Nov 1;13(11):e0205127. doi: 10.1371/journal.pone.0205127 (PMC6211665; doi:10.1371/journal.pone.0205127)
Supplement: S2 Table — Puget Sound subyearling Chinook productivity rates are expressed as total subyearling per spawner (SpS), fry per spawner (FpS), and parr per spawner rates (PpS). See Fig 1 for map of large river watersheds in Puget Sound. (XLSX) [file pone.0205127.s002.xlsx]

## Sheet: Summary SpS table for MS
S2 Table: Productivity rates for subyearling Chinook salmon.
	Nooksack			Skagit			Stillaguamish			Skykomish			Snoqualmie			Cedar			Green			Puyallup			Nisqually			Dungeness
Brood-year	SpS	FpS	PpS	SpS	FpS	PpS	SpS	FpS	PpS	SpS	FpS	PpS	SpS	FpS	PpS	SpS	FpS	PpS	SpS	FpS	PpS	SpS	FpS	PpS	SpS	FpS	PpS	SpS	FpS	PpS
1996				236.413	128.91	107.502
1997				415.038	170.715	244.323
1998				491.388	417.523	73.8649										133.993	105.467	28.5265
1999				328.919	229.295	99.6241										142.248	102.198	40.0505	93.4343	52.395	41.0393
2000				378.443	284.772	93.6716				92.2021	24.86	67.3421				242.474	81.4511	161.023	227.229	106.42	120.809
2001				372.835	277.224	95.6112				98.2226	47.5142	50.7084	36.7266	12.5302	24.1963	122.743	81.8451	40.8974	107.817	66.0026	41.8143
2002				279.074	227.65	51.4239	246.808	155.089	91.7193	181.667	67.9404	113.726	88.8642	50.4365	38.4278	349.773	289.238	60.5349	77.4451	71.146	6.29914
2003				310.07	105.698	204.372	111.212	22.3014	88.9101	71.3254	22.7057	48.6197	67.243	20.6664	46.5766	151.474	82.396	69.0777	52.7883	30.3689	22.4194	67.6037	8.69784	58.9059
2004	140.06	13.3676	126.692	157.809	125.778	32.0307	207.703	30.641	177.062	44.0669	14.1807	29.8862	46.0328	9.78197	36.2508	109.631	60.6465	48.9845	68.7121	57.162	11.5502	62.2081	3.13673	59.0714				85.9022	30.3816	55.5206
2005	129.219	6.22159	122.998	311.834	232.055	79.7792	185.333	39.914	145.419	276.135	98.2854	177.85	122.688	45.2009	77.4872	141.979	119.525	22.4541	41.3234	12.4	28.9234	68.1679	4.43895	63.7289				143.166	77.8199	65.3462
2006	30.119	3.37014	26.7489	107.114	79.8093	27.3044	254.94	119.551	135.389	119.059	53.0187	66.0408	32.2562	9.76175	22.4945	85.2766	75.5865	9.69005	28.4578	19.7408	8.71719	8.12665	1.53299	6.59366				78.3065	20.1537	58.1528
2007	343.232	46.2803	296.952	139.047	74.3099	64.7366	292.718	64.9703	227.748							358.376	328.484	29.892	107.877	67.7833	40.0937	42.4654	11.705	30.7605				38.0736	11.495	26.5786
2008	134.086	5.04798	129.038	203.927	115.238	88.6887	54.921	10.8659	44.0551	80.4926	36.6498	43.8428	18.8023	3.88177	14.9206	93.0921	84.8224	8.26969	38.4018	23.3808	15.0204	7.14194	0.0928009	7.04914				146.022	29.6532	116.368
2009	132.288	1.03693	131.251	195.07	96.9145	98.1558	305.248	32.1831	273.065	523.709	296.01	227.7	97.1385	29.4359	67.7026	213.731	161.955	51.7756	103.247	10.3327	92.9145	22.7798	4.39653	18.3833	147.069	62.5728	84.4961	84.8333	20.0074	64.826
2010	245.221	25.1081	220.113	392.188	338.842	53.3464	34.4636	13.605	20.8586	212.881	118.491	94.3908	44.7248	5.94444	38.7804	286.727	271.455	15.2718	123.21	62.2744	60.9355	43.8786	19.4689	24.4098	56.2574	17.3256	38.9317
2011	496.872	82.451	414.421	714.784	613.018	101.766	161.647	65.6854	95.9618	142.544	108.691	33.853	62.1521	22.7929	39.3592	1121.14	1072.79	48.3466	112.825	52.6662	60.1587	91.7876	30.5699	61.2176	108.515	41.4677	67.0473	134.225	48.1281	86.0969
2012	123.06	18.1503	104.909	340.192	277.439	62.7534	102.824	63.9652	38.8585	91.1138	63.4548	27.6589	89.1368	66.4435	22.6933	851.311	833.008	18.3038	174.916	127.069	47.847	97.4451	34.8844	62.5608	58.4321	17.7192	40.7129	324.438	220.35	104.089
2013	46.0383	0.998432	45.0399	302.527	265.044	37.4832	203.515	65.7455	137.77	179.969	151.015	28.9537	92.6142	59.8395	32.7747	805.945	788.194	17.7514	208.42	167.757	40.6632	287.256	206.31	80.9461	40.8534	1.86135	38.9921	157.814	59.1309	97.8514
2014	16.632	0.13272	16.4992				97.8657	14.8397	83.026	121.451	114.517	6.93441	40.0538	31.2271	8.82667							18.763	11.3382	7.42479	32.1118	3.23657	28.8753
Average	166.984	18.3786	148.606	315.371	225.569	89.8021	173.784	73.3851	100.399	159.631	86.9523	72.6791	64.4949	28.3033	36.1916	325.619	283.691	41.9281	104.407	61.7932	42.6137	68.1353	28.0476	40.0876	73.8731	24.0305	49.8426	132.531	57.4577	74.9811
STDEV	144.341	25.3785	120.222	143.15	137.157	55.3984	88.466	50.3962	67.395	122.061	73.1669	62.5201	31.2039	21.1248	19.4819	315.864	320.663	36.6864	59.8899	44.0246	31.7559	75.3965	57.2447	26.9317	44.5886	23.6567	21.2444	82.2173	64.6637	28.3007
CV	0.864398	1.38087	0.809003	0.453911	0.60805	0.616894	0.509056	0.686736	0.671269	0.764642	0.841459	0.860222	0.483819	0.746372	0.538299	0.970041	1.13033	0.874985	0.57362	0.712451	0.745205	1.10657	2.04098	0.67182	0.603584	0.984445	0.42623	0.620362	1.12541	0.377438
